# Supplementary material for: Sustainable Economic Development Through Entrepreneurship: A Study on Attitude, Opportunity Recognition, and Entrepreneurial Intention Among University Students in Malaysia
Source: Front Psychol. 2022 Apr 7;13:866753. doi: 10.3389/fpsyg.2022.866753 (PMC9022662; doi:10.3389/fpsyg.2022.866753)
Supplement: Supplementary file 1 [file Data_Sheet_1.CSV]

Gender	Age	Ethnicity	Marital	Faculty	Occupation	Income	Living	IV_NA1	IV_NA2	IV_NA3	IV_NA4	IV_NA5	IV_NA6	IV_Total_NA	IV_PP1	IV_PP2	IV_PP3	IV_PP4	IV_PP5	IV_PP6	IV_PP7	IV_Total_PP	IV_RTP1	IV_RTP2	IV_RTP3	IV_RTP4	IV_RTP5	IV_RTP6	IV_Total_RTP	IV_SE1	IV_SE2	IV_SE3	IV_SE4	IV_SE5	IV_SE6	IV_SE7	IV_Total_SE	MV_ATE1	MV_ATE2	MV_ATE3	MV_ATE4	MV_ATE5	MV_Total_ATE	IV_EE1	IV_EE2	IV_EE3	IV_EE4	IV_EE5	IV_EE6
1	3	4	1	3	1	2	2	5	5	5	5	5	5	30	5	5	5	5	5	5	5	35	1	1	1	2	2	5	12	2	4	3	3	3	5	3	23	2	5	5	1	5	18	1	5	1	5	1	5
1	2	4	1	1	1	5	1	4	4	5	5	5	4	27	5	4	5	5	5	5	5	34	5	5	5	5	4	5	29	5	5	5	4	5	5	5	34	4	5	4	5	4	22	5	4	5	4	5	4
1	4	4	1	4	4	1	1	5	5	4	4	4	4	26	3	3	4	4	4	3	3	24	4	4	5	5	5	5	28	4	3	4	3	3	4	4	25	4	4	4	4	3	19	3	4	5	4	4	4
1	1	2	1	1	4	1	1	4	4	4	4	4	5	25	4	5	5	2	4	5	4	29	3	4	4	4	4	4	23	4	4	4	4	4	4	3	27	5	5	5	4	4	23	4	5	5	5	5	5
1	2	4	1	3	1	1	1	4	4	4	4	4	3	23	3	4	3	4	3	4	3	24	3	3	4	3	3	3	19	3	3	3	3	3	3	3	21	4	4	3	4	4	19	3	4	4	3	3	3
2	2	2	1	1	4	1	1	5	5	5	5	5	4	29	4	5	4	5	4	5	5	32	4	3	5	5	5	5	27	5	4	4	5	5	4	4	31	4	5	5	5	5	24	5	5	5	5	5	5
1	2	2	1	3	4	3	1	3	5	4	5	5	5	27	5	5	3	3	4	3	4	27	4	4	2	3	4	3	20	4	5	3	3	4	5	3	27	4	4	5	4	4	21	3	3	2	4	1	2
1	1	4	1	4	1	6	1	4	4	4	4	5	3	24	4	4	5	2	4	5	5	29	4	2	2	2	4	2	16	4	3	3	3	3	4	4	24	3	3	3	3	4	16	3	2	4	3	3	3
1	2	2	1	1	1	3	1	4	5	5	4	5	5	28	4	3	3	4	3	3	4	24	4	4	4	4	4	5	25	3	2	3	3	4	4	3	22	4	5	5	4	5	23	4	5	5	4	5	5
1	3	4	1	4	4	2	2	4	5	5	5	5	5	29	5	4	5	4	5	4	5	32	4	5	4	4	5	5	27	5	4	4	5	5	5	5	33	4	3	3	3	4	17	3	3	4	3	4	3
2	2	4	1	4	3	1	1	3	5	4	5	5	4	26	5	3	5	2	4	5	4	28	3	2	2	3	4	3	17	4	4	3	4	4	4	3	26	4	3	3	3	4	17	4	3	3	5	4	4
1	2	4	1	4	1	4	2	5	5	3	5	5	5	28	5	5	5	5	5	5	5	35	5	4	4	4	4	4	25	5	5	5	5	5	5	5	35	5	5	5	5	5	25	5	5	5	5	5	5
1	2	2	2	1	1	1	1	4	5	4	4	5	5	27	5	4	4	4	5	4	4	30	5	1	2	4	4	3	19	4	5	5	5	4	4	4	31	1	5	3	3	5	17	4	5	5	3	5	3
1	1	2	1	4	3	1	1	3	5	3	5	5	4	25	5	4	2	3	4	5	3	26	3	5	2	3	3	3	19	5	5	2	3	3	4	2	24	3	3	3	3	5	17	5	4	5	5	3	5
1	2	1	1	4	1	3	1	5	5	5	5	5	5	30	5	3	5	2	4	5	5	29	3	3	4	3	4	3	20	5	3	4	4	4	5	4	29	4	4	3	3	4	18	4	3	4	4	4	3
1	4	1	1	1	5	1	1	3	3	3	3	4	3	19	3	3	3	4	3	3	3	22	4	4	4	3	3	4	22	3	3	3	3	3	4	3	22	3	3	3	3	3	15	3	3	3	4	3	3
2	2	4	1	2	4	1	1	5	5	5	5	4	4	28	4	5	4	4	5	5	5	32	4	5	4	4	5	4	26	4	5	4	4	5	4	4	30	4	4	5	5	5	23	5	5	4	4	4	4
2	1	4	1	4	3	2	1	5	3	3	5	4	4	24	5	3	3	4	5	4	3	27	3	4	4	3	5	3	22	4	4	3	3	4	5	3	26	3	3	3	3	3	15	5	5	3	3	3	2
2	2	1	1	1	1	6	1	5	5	5	5	5	5	30	5	5	5	5	5	5	5	35	5	5	5	5	5	5	30	5	5	5	5	5	5	5	35	5	5	5	5	5	25	5	5	5	5	5	5
2	3	4	1	4	3	2	1	5	5	5	5	5	5	30	5	5	5	5	5	5	5	35	5	5	5	5	5	5	30	5	5	5	5	5	5	5	35	5	5	5	5	5	25	5	5	5	5	5	5
2	3	4	1	4	2	2	2	3	3	3	3	3	3	18	3	3	3	3	3	3	3	21	3	3	3	3	3	3	18	3	3	3	3	3	3	3	21	3	3	3	3	3	15	3	3	3	3	3	3
1	2	2	1	1	1	3	2	4	5	5	4	4	3	25	5	3	4	3	4	4	3	26	4	4	4	4	2	2	20	4	5	2	2	4	3	2	22	4	4	3	4	3	18	4	3	4	3	5	4
2	1	2	1	1	4	5	1	3	4	5	5	4	4	25	5	3	5	2	4	4	5	28	3	3	3	3	4	3	19	3	3	4	4	3	3	4	24	5	5	4	4	4	22	4	5	4	3	3	4
2	2	4	1	4	1	3	1	4	5	5	5	5	4	28	4	4	3	3	3	4	4	25	4	4	4	4	3	4	23	3	3	4	4	4	4	4	26	2	4	3	3	4	16	3	4	4	4	4	4
2	1	4	1	1	1	6	1	4	5	4	5	5	5	28	5	5	5	4	3	4	4	30	1	2	3	3	5	3	17	5	4	4	3	3	4	3	26	4	2	4	2	4	16	4	3	4	4	3	3
1	2	2	1	4	1	6	1	5	5	5	5	5	5	30	5	4	5	2	3	5	4	28	2	1	2	2	4	2	13	4	3	4	4	4	5	2	26	5	5	5	5	5	25	5	5	5	2	4	3
1	3	4	1	4	1	1	1	3	2	4	3	3	2	17	3	4	3	3	3	2	3	21	5	2	4	1	3	4	19	3	3	4	4	2	3	1	20	3	5	4	5	4	21	3	3	4	3	3	3
1	2	2	1	3	1	3	1	4	3	3	4	4	3	21	4	3	4	3	4	3	3	24	2	4	5	3	4	4	22	3	3	4	4	4	3	3	24	4	3	4	3	4	18	3	3	2	5	3	4
1	2	1	1	4	4	1	1	5	4	5	5	3	4	26	5	5	5	4	5	5	4	33	5	4	5	5	4	5	28	4	5	5	5	4	4	5	32	5	5	4	3	4	21	4	3	5	4	3	5
2	2	2	1	1	4	3	1	5	5	5	5	5	5	30	5	5	5	5	5	5	5	35	1	4	1	2	5	4	17	5	4	4	4	5	5	5	32	3	4	4	4	4	19	5	5	4	2	3	4
1	2	4	1	3	1	3	1	5	5	5	5	5	4	29	5	5	5	4	5	5	5	34	1	5	3	5	5	5	24	5	5	5	5	5	5	1	31	5	5	5	5	5	25	5	5	2	1	5	5
1	2	2	1	1	1	1	1	4	4	4	4	5	5	26	5	4	4	3	5	4	4	29	3	3	3	3	5	3	20	4	3	3	4	3	4	4	25	5	5	5	4	5	24	4	4	3	4	4	3
1	4	4	1	1	2	1	1	5	4	5	5	5	5	29	5	5	5	5	4	5	4	33	5	5	4	5	4	5	28	5	5	4	5	5	4	3	31	5	5	3	4	5	22	4	4	4	4	5	5
2	1	1	1	1	3	1	1	4	4	4	5	5	4	26	4	3	4	4	4	4	4	27	3	4	4	3	4	4	22	4	3	3	3	3	4	3	23	3	4	4	3	4	18	3	4	3	5	5	4
2	1	2	1	1	4	2	1	4	4	4	4	4	4	24	4	4	4	4	3	3	4	26	2	2	2	2	2	2	12	4	3	4	3	3	3	4	24	3	4	4	4	4	19	4	4	3	2	4	4
2	1	1	1	1	1	6	1	4	5	3	5	4	3	24	4	3	5	3	4	5	4	28	2	3	3	3	4	3	18	4	3	4	4	4	4	3	26	3	3	4	4	4	18	3	5	4	4	4	4
1	2	2	1	4	3	1	1	4	4	4	4	4	4	24	4	2	3	3	4	3	4	23	3	3	3	2	4	3	18	3	3	4	3	3	3	4	23	3	3	3	3	3	15	3	3	3	4	4	3
1	1	2	1	1	3	2	1	4	5	5	5	5	5	29	5	2	4	4	4	5	5	29	5	5	2	4	4	5	25	5	5	2	4	4	5	5	30	5	4	5	5	5	24	5	5	4	1	4	5
1	2	2	1	4	3	3	2	3	3	5	5	5	4	25	5	4	5	2	5	4	5	30	2	1	1	2	5	1	12	5	3	4	4	4	5	5	30	4	5	5	5	5	24	1	4	5	4	3	1
2	1	2	1	4	1	4	1	4	3	5	4	5	5	26	3	2	3	4	3	4	3	22	2	4	4	3	3	5	21	4	3	3	2	3	4	2	21	2	3	2	2	2	11	3	3	2	5	3	4
2	1	4	1	1	4	1	1	5	5	5	5	5	4	29	5	5	5	3	5	5	5	33	5	5	4	5	5	5	29	5	4	4	5	4	5	4	31	5	5	4	5	4	23	4	5	4	4	4	5
1	1	2	1	3	4	2	1	4	4	4	4	5	5	26	5	4	3	4	5	3	4	28	2	4	4	5	5	3	23	5	5	5	3	5	3	4	30	5	5	4	5	5	24	2	5	5	4	5	5
2	1	4	1	1	4	1	1	5	4	4	5	5	4	27	4	3	4	5	3	3	4	26	4	5	5	5	3	5	27	5	5	4	3	4	4	3	28	3	4	4	4	5	20	3	5	4	4	5	4
1	2	4	1	4	4	1	1	4	4	4	5	5	4	26	5	5	5	5	3	2	3	28	4	3	3	3	3	3	19	4	3	2	3	3	3	2	20	4	4	4	4	4	20	2	2	5	5	5	4
1	3	4	1	3	1	1	1	4	5	4	4	4	4	25	4	4	4	4	4	4	4	28	4	5	4	4	3	4	24	4	5	5	4	4	4	4	30	4	4	4	4	3	19	5	5	5	4	4	5
2	1	4	1	4	1	4	1	3	5	4	4	5	5	26	5	5	3	5	5	5	5	33	2	3	2	2	5	4	18	5	5	5	5	5	5	5	35	5	5	5	5	5	25	3	3	5	5	5	5
1	1	4	1	4	1	6	1	4	5	4	5	3	4	25	3	3	4	4	4	4	5	27	3	4	4	3	5	5	24	4	4	3	3	4	3	4	25	5	5	5	5	4	24	4	3	4	4	4	4
2	3	4	1	1	3	6	1	4	4	5	5	5	5	28	5	4	4	2	5	5	5	30	2	1	2	2	5	2	14	4	4	4	4	4	5	5	30	5	5	5	5	5	25	5	5	5	2	4	4
2	2	4	1	1	4	1	1	4	5	4	5	5	3	26	5	3	4	4	5	5	4	30	5	5	5	4	5	4	28	5	3	4	3	4	4	3	26	5	5	5	5	5	25	4	5	5	5	5	5
2	3	4	1	3	2	5	1	4	3	3	5	5	5	25	4	3	4	3	4	5	5	28	3	5	2	3	4	5	22	4	4	4	3	4	4	3	26	4	4	4	4	5	21	3	3	5	4	4	3
1	3	4	1	4	2	5	1	2	2	4	2	3	4	17	4	2	1	2	5	2	2	18	4	2	2	2	5	2	17	5	3	2	3	2	5	2	22	2	3	4	4	5	18	1	1	5	5	5	3
1	3	4	1	3	3	2	2	4	4	5	5	4	4	26	4	5	4	4	4	5	5	31	2	4	2	3	4	3	18	4	4	4	4	3	4	4	27	5	5	5	5	5	25	4	5	5	5	5	4
2	2	4	1	1	4	1	1	4	3	3	3	3	4	20	4	4	3	4	3	3	3	24	4	4	4	4	4	4	24	4	4	4	4	4	4	4	28	4	4	4	4	4	20	4	4	4	4	4	4
1	2	3	1	1	1	3	1	3	3	4	3	4	5	22	4	3	2	5	5	4	3	26	2	3	4	4	5	4	22	4	3	3	3	4	4	5	26	4	5	4	3	3	19	4	5	3	3	3	3
2	1	1	1	1	4	1	1	4	4	4	5	5	5	27	5	5	4	4	4	5	4	31	2	3	2	3	5	4	19	5	4	4	3	4	4	4	28	3	2	2	2	4	13	4	4	4	2	3	3
1	1	4	1	3	4	2	1	3	5	4	4	5	4	25	3	5	4	4	3	3	5	27	4	5	4	4	4	4	25	5	5	4	4	4	4	5	31	4	4	3	5	5	21	5	4	4	4	4	3
2	2	4	1	1	4	1	1	4	2	3	4	4	4	21	4	2	4	4	3	2	2	21	4	4	2	2	3	4	19	4	2	2	2	3	4	2	19	3	3	3	3	4	16	3	4	4	4	3	2
1	4	3	1	3	1	3	1	4	4	2	4	4	2	20	4	4	4	3	4	4	4	27	5	4	2	3	5	5	24	4	3	4	3	3	5	4	26	4	4	5	5	5	23	4	4	5	4	5	4
2	2	2	1	1	3	2	1	4	3	4	3	3	5	22	4	3	3	4	5	3	4	26	3	5	2	4	4	4	22	4	4	5	4	4	4	4	29	3	3	3	4	5	18	3	2	4	3	2	4
1	3	4	1	4	1	2	1	5	5	5	5	5	1	26	5	5	5	1	1	5	5	27	1	1	1	1	1	1	6	5	5	5	5	5	5	5	35	5	5	5	5	5	25	1	5	5	5	5	5
1	3	4	1	3	3	6	2	5	5	5	5	5	5	30	5	5	4	5	5	5	4	33	4	5	5	5	5	5	29	5	5	5	5	5	4	5	34	5	5	5	5	5	25	5	5	5	3	5	5
2	2	2	1	1	4	1	1	4	4	5	5	5	4	27	4	2	2	4	3	4	4	23	3	4	2	3	3	4	19	3	3	2	1	1	3	3	16	2	1	3	3	4	13	2	4	4	4	2	3
1	3	1	1	4	2	6	1	4	5	5	5	5	5	29	5	3	5	3	5	5	3	29	3	1	5	5	5	1	20	5	3	1	1	1	5	1	17	3	3	5	5	5	21	3	5	5	5	5	5
1	2	4	1	2	2	5	1	4	4	4	4	3	3	22	4	4	4	4	4	4	4	28	3	4	4	4	4	4	23	3	4	5	5	4	4	4	29	5	5	5	5	5	25	4	5	4	5	5	5
2	2	2	1	1	2	2	1	5	3	3	4	4	4	23	3	2	3	4	3	2	2	19	3	2	4	4	3	4	20	3	1	2	2	2	3	3	16	2	2	2	2	3	11	3	3	3	3	3	3
2	2	2	1	1	1	1	1	5	3	4	5	5	5	27	3	3	1	3	4	3	2	19	5	5	4	3	3	5	25	2	2	1	1	3	3	1	13	2	4	5	5	5	21	5	4	3	3	5	3
2	2	2	1	4	4	1	1	5	5	5	4	5	5	29	5	3	4	3	4	5	4	28	2	3	3	4	5	3	20	4	4	3	4	4	4	4	27	4	4	3	5	5	21	5	4	3	2	4	4
1	1	2	1	4	4	1	2	4	4	3	5	3	3	22	4	3	4	4	3	4	4	26	2	4	4	3	3	4	20	3	3	3	4	3	4	2	22	5	4	3	4	3	19	4	4	4	4	3	3
1	1	2	1	4	1	4	1	5	5	5	5	4	3	27	5	4	4	2	3	4	4	26	3	3	3	2	4	3	18	5	3	4	5	5	5	5	32	3	4	4	3	5	19	4	4	3	5	5	5
2	2	2	1	3	3	1	1	5	4	5	4	4	5	27	4	4	5	4	5	4	4	30	3	4	4	3	3	4	21	4	4	4	3	3	3	4	25	4	4	4	4	5	21	4	4	4	4	4	5
1	1	2	1	1	4	1	1	3	3	3	3	3	3	18	3	3	3	3	3	3	3	21	3	3	3	3	3	3	18	3	3	3	3	3	3	3	21	3	3	3	3	3	15	3	3	3	3	3	3
2	2	3	1	1	3	2	1	4	5	5	5	5	5	29	5	4	5	1	5	5	5	30	1	1	1	1	5	1	10	5	5	5	5	3	5	1	29	5	5	5	5	5	25	5	5	5	1	5	5
2	2	3	1	4	3	2	1	1	3	1	4	3	5	17	5	5	4	3	5	3	1	26	3	5	3	4	4	5	24	4	5	5	5	5	5	4	33	1	1	3	3	3	11	1	4	1	1	5	5
2	2	2	1	1	4	1	1	4	5	5	5	5	4	28	4	4	4	4	4	4	4	28	1	3	3	3	3	3	16	4	4	4	4	4	4	4	28	4	4	4	4	4	20	4	4	4	4	4	4
2	1	2	1	1	3	2	1	5	4	5	4	3	5	26	5	5	4	5	4	5	5	33	3	3	4	3	3	5	21	4	4	4	4	4	4	4	28	4	4	4	5	5	22	5	5	5	3	5	5
2	1	4	1	1	3	3	1	3	4	3	3	4	4	21	3	3	2	3	3	3	3	20	3	3	3	4	3	3	19	3	3	2	2	2	4	2	18	3	3	3	3	5	17	4	3	4	3	4	4
1	1	2	1	1	1	2	1	3	2	3	3	3	4	18	4	3	3	3	4	3	3	23	4	4	3	2	4	4	21	4	3	2	2	3	2	4	20	3	3	3	3	4	16	4	3	3	4	4	4
1	1	4	1	4	1	6	2	3	4	3	4	4	4	22	4	3	2	3	3	3	4	22	2	2	2	2	3	2	13	4	2	3	3	3	3	2	20	4	4	3	2	4	17	4	4	4	2	3	3
2	1	2	1	4	4	1	1	4	4	5	3	5	5	26	4	4	4	2	4	3	3	24	2	3	2	2	4	2	15	4	4	2	4	3	4	4	25	5	5	5	5	5	25	2	5	5	4	3	2
2	2	2	1	1	1	1	2	4	4	4	4	5	4	25	4	2	4	3	3	4	4	24	3	4	3	4	3	3	20	3	3	4	4	5	4	3	26	3	5	5	2	5	20	2	3	4	3	4	4
1	2	2	1	4	3	2	1	4	3	4	4	3	3	21	5	4	5	3	3	4	4	28	3	3	3	2	4	3	18	5	4	4	4	4	5	5	31	1	2	2	2	3	10	2	2	2	4	5	4
1	5	2	1	4	1	1	1	3	4	4	4	4	2	21	4	4	3	4	5	5	5	30	4	3	2	3	5	4	21	4	4	3	4	2	4	4	25	4	3	4	4	4	19	4	4	4	4	4	4
1	3	3	1	1	1	4	1	5	5	5	5	5	5	30	5	5	5	1	5	5	5	31	1	1	1	5	5	1	14	5	5	5	5	5	5	5	35	5	5	5	5	5	25	5	5	5	1	5	5
2	1	4	1	2	4	2	1	3	5	3	4	4	3	22	4	4	5	4	4	4	4	29	5	1	3	4	3	4	20	5	5	5	4	4	5	4	32	5	5	5	3	4	22	4	5	4	4	5	4
1	1	2	1	1	5	1	1	5	4	3	4	2	4	22	3	4	4	4	4	4	4	27	5	5	5	4	4	5	28	5	3	4	4	4	3	4	27	2	2	2	3	4	13	3	2	4	5	4	4
2	1	2	1	4	3	2	1	5	5	4	5	5	5	29	5	4	5	3	3	4	3	27	2	3	2	2	3	4	16	5	3	2	4	3	4	4	25	5	5	5	5	5	25	5	4	5	5	5	5
2	2	2	1	1	3	2	2	4	4	4	4	4	2	22	4	4	4	2	3	3	2	22	2	4	4	2	3	3	18	2	2	3	1	2	2	2	14	5	4	4	4	5	22	3	3	4	3	5	3
2	1	2	1	1	3	2	1	4	5	4	4	5	5	27	4	5	4	5	5	5	5	33	5	4	5	5	5	4	28	5	5	5	5	5	5	5	35	5	5	4	3	4	21	3	4	3	4	3	4
2	1	2	1	1	4	1	1	4	4	3	3	5	4	23	4	3	3	3	3	2	3	21	4	4	2	4	3	4	21	4	3	3	3	3	4	3	23	3	3	3	4	4	17	4	3	3	4	4	4
1	1	2	1	4	1	4	1	3	3	3	3	3	5	20	4	3	3	3	3	3	3	22	3	3	3	3	3	3	18	3	3	3	3	3	3	3	21	3	3	3	3	3	15	3	3	3	3	3	3
1	3	4	1	4	4	3	1	4	5	3	4	3	4	23	5	2	4	3	3	4	4	25	1	2	1	4	4	3	15	5	3	4	2	4	4	4	26	4	4	3	5	5	21	5	3	4	3	3	2
2	2	2	1	4	4	1	1	4	4	4	4	5	3	24	5	3	3	3	5	5	5	29	5	5	1	5	5	5	26	5	1	5	1	1	3	3	19	1	3	3	3	4	14	1	3	3	5	5	5
2	1	2	1	4	1	2	1	4	4	5	3	4	5	25	5	5	5	5	4	4	5	33	2	2	2	2	3	3	14	5	4	4	2	2	4	5	26	4	4	4	4	5	21	2	2	4	3	5	5
1	2	2	1	3	4	1	1	3	3	3	3	5	4	21	3	3	3	5	4	3	3	24	3	3	3	3	4	3	19	3	3	3	3	3	3	3	21	3	3	3	4	3	16	3	3	3	5	3	3
2	1	2	1	3	2	2	1	4	5	4	4	3	5	25	4	4	5	4	3	4	4	28	4	4	5	4	4	3	24	4	4	3	4	3	4	3	25	4	4	5	4	4	21	5	4	4	5	4	4
2	2	2	1	1	4	1	1	4	4	4	4	3	4	23	3	3	3	4	3	3	4	23	4	4	2	3	3	4	20	3	2	3	2	3	4	3	20	2	3	3	4	4	16	3	3	4	4	4	4
1	2	2	1	3	1	1	1	4	4	4	4	4	4	24	4	4	5	2	5	4	4	28	4	2	3	3	5	2	19	4	3	2	3	3	4	4	23	5	5	4	4	5	23	2	2	5	3	5	4
1	2	2	1	1	3	2	1	3	2	3	4	3	4	19	4	4	2	3	3	3	4	23	3	4	4	2	3	4	20	4	3	3	2	2	4	4	22	1	1	1	3	2	8	1	2	4	5	4	3
2	2	2	1	1	1	2	1	4	4	4	4	4	4	24	2	2	2	2	4	4	4	20	2	4	4	4	4	4	22	4	2	4	4	4	4	4	26	2	2	2	4	4	14	2	2	2	3	4	4
2	1	2	1	1	1	3	1	3	4	3	4	5	3	22	4	3	4	2	4	5	4	26	3	4	4	3	4	4	22	4	5	5	3	4	4	4	29	3	4	4	3	4	18	2	4	3	4	4	4
2	1	2	1	1	3	2	2	4	4	3	4	4	4	23	5	5	3	4	4	3	3	27	3	4	3	3	4	5	22	3	3	3	3	2	3	4	21	5	5	5	4	5	24	4	3	4	2	5	3
2	3	4	1	1	1	6	1	4	5	4	5	5	5	28	5	4	5	3	5	5	5	32	5	5	3	3	5	3	24	5	5	5	5	4	5	5	34	5	5	5	5	5	25	4	5	5	3	5	4
2	2	3	1	3	4	1	1	4	4	4	4	3	4	23	4	3	3	4	4	4	4	26	3	4	4	4	4	4	23	4	3	3	4	3	4	4	25	2	2	2	2	3	11	3	4	2	3	3	4
2	1	2	1	1	4	1	1	4	4	5	3	5	5	26	4	3	4	2	4	4	4	25	2	2	3	4	4	2	17	3	4	5	4	3	4	2	25	4	5	4	4	5	22	4	5	4	5	4	5
2	1	2	1	4	3	2	1	5	5	5	5	5	5	30	5	5	5	5	5	5	5	35	2	5	3	5	5	3	23	5	5	5	5	5	5	3	33	3	4	4	4	4	19	3	4	4	5	5	3
1	2	4	1	1	4	3	1	3	3	3	3	3	3	18	3	3	3	3	3	3	3	21	3	3	3	3	3	3	18	3	3	3	3	3	3	3	21	3	3	3	3	3	15	3	3	3	3	3	3
2	2	2	1	4	1	6	1	5	5	5	5	5	5	30	5	5	5	5	5	5	5	35	5	5	5	5	5	5	30	5	5	5	5	5	5	5	35	5	5	5	5	5	25	5	5	5	5	5	5
2	2	2	1	4	4	1	1	4	4	3	5	4	4	24	5	4	5	3	3	4	4	28	3	3	3	3	5	4	21	4	3	3	3	3	4	4	24	4	5	4	5	4	22	4	4	4	5	4	3
1	1	2	1	4	1	3	1	5	4	5	5	4	4	27	5	4	4	4	5	4	5	31	5	5	4	5	5	4	28	5	4	5	4	4	5	4	31	4	4	4	5	4	21	5	5	5	4	4	4
2	3	3	1	3	1	1	1	4	5	5	5	5	5	29	5	3	5	3	4	4	4	28	2	3	2	1	4	3	15	4	3	4	3	3	4	4	25	4	4	5	4	5	22	5	4	4	2	5	3
2	2	2	1	1	4	1	1	3	4	3	4	2	5	21	3	3	3	2	2	3	3	19	5	5	4	3	3	4	24	2	4	4	3	3	3	4	23	3	5	5	4	5	22	3	3	4	3	4	2
2	2	2	1	1	1	1	2	4	3	4	4	4	4	23	5	4	4	4	3	3	3	26	2	2	3	3	3	3	16	3	3	3	4	4	4	4	25	3	3	3	3	4	16	3	3	3	3	3	3
2	2	2	1	1	1	2	1	4	5	5	5	5	5	29	5	5	4	3	4	3	3	27	5	5	5	5	3	5	28	4	4	3	4	4	4	3	26	3	3	4	3	4	17	4	2	3	2	4	3
2	2	2	1	1	1	4	1	4	4	4	4	4	3	23	3	3	3	3	3	3	4	22	3	4	2	3	3	4	19	3	4	3	3	4	4	4	25	4	4	4	4	5	21	4	4	5	5	5	5
2	1	3	1	1	1	2	1	4	4	4	4	5	4	25	4	3	3	3	4	4	4	25	3	4	2	3	4	2	18	4	4	3	3	3	3	4	24	4	4	4	4	5	21	5	4	3	5	3	4
1	2	2	1	4	4	1	1	4	4	4	4	4	5	25	4	5	4	5	4	5	5	32	5	5	5	4	5	4	28	5	5	5	5	5	4	5	34	4	5	4	5	4	22	5	5	5	4	5	4
2	2	2	1	4	4	1	1	5	5	5	5	5	3	28	4	5	5	4	4	4	3	29	3	4	4	5	4	4	24	5	5	5	5	5	5	5	35	5	5	5	5	5	25	5	5	5	5	5	5
2	1	2	1	4	4	1	1	5	5	5	4	4	5	28	4	4	5	4	5	1	5	28	5	4	5	1	5	5	25	5	4	5	4	5	5	5	33	5	4	5	5	4	23	5	4	5	5	4	4
1	3	2	1	4	3	2	1	3	3	3	3	4	4	20	3	3	3	3	4	3	3	22	4	4	4	4	4	4	24	3	3	3	3	3	3	3	21	4	4	4	3	4	19	3	3	3	4	4	4
2	2	2	1	1	4	1	1	3	4	4	4	4	4	23	4	4	4	4	3	4	4	27	2	3	2	3	3	2	15	3	3	3	3	2	3	3	20	2	4	2	3	4	15	3	3	3	3	3	3
2	2	1	1	1	4	6	1	4	4	3	4	5	5	25	4	3	4	3	4	4	5	27	4	4	4	2	4	2	20	5	4	4	3	2	5	5	28	4	4	4	4	5	21	3	5	4	4	5	5
2	2	3	1	3	1	6	1	4	4	5	5	5	4	27	4	3	4	3	3	3	4	24	2	3	3	2	3	2	15	4	3	4	4	4	4	5	28	4	4	4	3	4	19	1	5	4	5	4	4
2	2	2	1	3	4	1	1	4	4	5	5	4	5	27	3	5	4	4	5	5	5	31	3	3	4	2	4	5	21	3	2	4	5	3	2	3	22	4	2	4	2	4	16	3	4	2	3	4	5
2	2	2	1	4	4	1	1	5	5	5	5	5	5	30	5	5	5	5	5	5	5	35	5	5	5	5	5	5	30	5	5	5	5	5	5	5	35	5	5	5	5	5	25	5	5	5	5	5	5
2	2	2	1	4	4	1	1	4	3	4	4	5	4	24	4	3	3	3	4	4	4	25	3	4	4	4	4	3	22	4	3	4	4	4	4	4	27	5	5	5	4	5	24	5	4	5	3	5	4
2	2	2	1	1	4	1	2	4	5	4	4	5	4	26	5	4	4	3	5	4	4	29	5	5	5	4	5	4	28	4	3	5	4	5	4	4	29	4	3	4	5	5	21	4	4	4	2	5	4
2	2	2	1	4	1	2	1	5	3	3	5	5	3	24	5	2	2	3	3	2	2	19	5	5	5	4	3	5	27	4	2	2	3	2	4	5	22	1	1	1	2	1	6	3	3	3	2	4	3
2	3	4	1	4	2	3	1	4	4	3	3	5	3	22	2	2	2	3	4	4	3	20	2	4	3	2	4	3	18	4	3	3	4	4	5	4	27	3	3	3	4	4	17	5	3	4	3	4	2
1	2	2	1	1	1	4	1	3	4	2	4	3	5	21	5	3	2	4	5	3	3	25	5	4	3	2	4	3	21	4	3	3	3	3	4	3	23	3	4	3	3	4	17	2	4	4	4	5	4
2	2	2	1	1	4	1	2	4	4	4	4	5	5	26	5	2	4	4	3	4	4	26	2	4	4	1	4	2	17	5	5	3	2	4	5	5	29	5	5	5	5	5	25	4	4	4	5	5	5
1	1	2	1	1	1	4	1	4	4	5	5	5	4	27	3	3	4	5	3	2	3	23	3	4	5	2	3	4	21	3	4	3	4	5	4	5	28	3	4	3	4	5	19	4	5	3	3	4	5
2	2	2	1	1	3	2	2	4	3	3	3	3	3	19	4	3	3	3	3	3	3	22	4	4	4	3	3	4	22	3	3	3	2	3	3	3	20	3	3	3	3	3	15	2	3	3	4	3	3
2	3	3	1	4	3	3	1	5	5	5	5	5	5	30	5	4	4	3	5	5	5	31	1	2	3	2	5	1	14	5	5	5	5	5	5	5	35	2	3	3	3	3	14	3	3	3	2	4	4
2	2	2	1	4	4	1	1	5	5	5	5	5	5	30	5	5	5	5	5	5	2	32	2	4	5	5	5	5	26	5	5	5	5	5	5	5	35	3	3	3	3	4	16	1	1	5	3	5	5
2	2	2	1	1	4	1	1	5	4	5	4	4	5	27	5	5	3	4	5	3	4	29	3	3	4	2	4	3	19	5	4	4	5	5	5	5	33	3	4	4	4	5	20	4	4	4	3	4	4
2	2	2	1	4	1	2	1	4	4	4	4	4	5	25	5	3	4	4	4	4	4	28	2	4	4	4	4	4	22	4	4	4	4	4	4	4	28	4	4	4	4	4	20	3	3	4	3	5	4
2	2	1	1	3	1	2	1	4	4	4	4	4	4	24	4	4	4	3	4	4	4	27	3	3	3	3	4	3	19	4	4	4	4	4	4	4	28	4	4	4	4	4	20	4	4	4	4	4	4
2	1	3	1	4	4	1	1	3	2	2	4	3	4	18	4	3	3	4	3	3	3	23	4	5	5	5	4	5	28	3	3	3	3	2	3	3	20	3	3	3	3	3	15	2	4	3	3	3	3
2	2	2	1	1	1	5	1	2	1	1	1	5	2	12	5	2	4	5	4	3	2	25	5	3	3	4	4	5	24	2	3	2	1	1	3	3	15	3	4	5	4	5	21	4	5	5	4	5	3
2	2	2	1	4	4	1	1	2	3	3	2	4	4	18	4	4	4	5	3	3	4	27	4	4	4	4	3	5	24	3	2	3	3	3	4	4	22	1	2	2	2	3	10	3	3	2	4	3	4
2	2	2	1	3	4	1	1	4	4	4	5	5	4	26	4	4	4	3	5	5	4	29	2	2	3	2	5	3	17	4	4	3	2	3	4	4	24	3	3	3	3	3	15	3	3	3	3	3	3
2	2	2	1	1	3	3	1	5	5	5	4	3	5	27	2	1	1	5	3	1	3	16	5	5	5	5	5	5	30	5	1	3	1	1	5	2	18	1	1	1	1	4	8	1	4	1	1	4	2
2	2	2	1	2	3	1	1	4	4	5	3	3	4	23	3	2	2	5	2	2	3	19	5	5	5	4	2	5	26	4	4	3	2	4	3	1	21	5	5	5	5	5	25	4	4	4	2	5	4
1	2	4	1	4	1	6	1	4	3	3	4	4	4	22	3	3	3	3	3	3	3	21	5	5	3	3	3	5	24	3	3	2	1	3	3	1	16	4	4	4	3	5	20	4	4	4	5	4	4
2	3	4	2	1	4	1	1	4	4	5	5	5	5	28	5	5	5	5	5	5	5	35	3	3	4	5	5	5	25	5	5	5	5	5	5	5	35	5	5	5	5	5	25	5	5	4	4	4	5
1	2	3	1	1	4	1	1	3	4	2	4	3	4	20	4	4	4	3	5	5	4	29	3	3	4	4	4	4	22	4	4	4	4	4	4	5	29	4	4	4	4	4	20	4	4	4	4	4	4
1	3	2	1	1	4	1	1	4	4	3	5	5	5	26	5	4	4	4	4	3	5	29	4	3	3	5	5	3	23	4	5	4	4	4	4	3	28	2	2	2	3	5	14	4	4	3	3	3	3
1	2	2	1	1	1	1	1	4	4	4	4	5	4	25	4	4	4	4	4	4	4	28	4	5	5	5	4	4	27	5	4	5	5	4	3	3	29	3	4	4	5	4	20	4	4	3	4	4	4
1	2	2	1	4	1	3	1	5	4	4	4	4	3	24	3	3	4	4	4	4	4	26	4	4	4	4	4	4	24	5	4	4	4	4	4	4	29	4	4	4	4	4	20	4	4	4	4	4	4
2	2	2	1	4	1	3	1	5	5	5	5	5	5	30	5	5	5	5	5	5	5	35	5	5	5	5	5	5	30	5	5	5	5	5	5	5	35	5	5	5	5	5	25	5	5	5	5	5	5
1	2	4	1	1	1	4	1	3	5	2	5	3	5	23	5	3	5	5	3	5	5	31	3	1	5	1	3	2	15	3	3	2	3	3	3	4	21	4	4	4	3	4	19	4	4	4	4	4	4
2	1	4	1	4	4	3	1	4	4	3	5	5	3	24	5	4	5	5	4	5	4	32	5	5	3	5	5	5	28	5	4	3	3	5	4	3	27	2	2	2	3	2	11	3	3	2	4	2	2
2	2	2	1	1	5	1	1	4	3	4	4	5	4	24	2	2	3	4	3	2	2	18	4	3	4	3	2	4	20	3	3	2	2	2	4	2	18	1	1	1	1	1	5	1	4	3	5	4	3
2	2	2	1	1	4	1	2	4	4	4	5	5	4	26	5	5	5	5	5	5	4	34	5	5	4	5	4	5	28	5	4	4	4	5	5	5	32	4	5	4	4	4	21	4	4	5	1	5	5
2	3	2	1	4	3	4	1	4	4	4	4	4	4	24	4	4	4	4	4	4	4	28	2	2	2	2	4	3	15	4	3	3	4	4	4	4	26	4	4	4	4	4	20	4	4	4	3	4	4
1	2	2	1	4	3	1	1	4	5	4	3	5	4	25	4	3	3	4	4	5	4	27	2	4	3	2	4	3	18	3	1	3	3	3	2	3	18	1	1	1	1	4	8	1	3	1	5	1	1
2	1	4	1	1	1	1	1	4	3	3	3	3	3	19	3	3	3	3	3	3	3	21	3	3	3	3	3	3	18	4	3	3	3	3	3	3	22	3	3	3	3	3	15	3	3	3	3	3	3
2	5	4	4	4	5	6	2	5	5	5	5	5	5	30	5	5	5	5	5	5	5	35	5	5	5	5	5	5	30	5	5	5	5	5	5	5	35	5	5	5	5	5	25	5	5	5	5	5	5
2	2	2	1	1	1	4	1	4	4	4	3	4	4	23	3	3	3	2	3	3	4	21	3	3	3	2	4	3	18	4	3	4	3	4	4	4	26	2	2	2	3	2	11	1	3	2	4	4	3
2	2	2	1	3	4	1	1	4	4	4	5	5	5	27	5	5	5	4	4	4	5	32	5	5	5	4	5	5	29	5	5	5	5	5	5	5	35	5	5	5	5	5	25	5	5	5	4	5	5
2	2	2	1	4	2	3	1	4	3	3	4	5	3	22	3	3	4	4	5	4	3	26	4	5	4	3	5	4	25	5	3	4	3	3	4	3	25	2	2	2	4	2	12	3	3	3	3	4	3
1	1	2	1	3	4	1	1	3	3	3	3	3	3	18	3	3	3	3	3	3	3	21	3	3	3	3	3	3	18	3	3	3	3	3	3	3	21	3	3	3	3	3	15	3	3	3	3	3	3
1	2	4	1	4	2	3	1	4	4	3	4	4	4	23	4	4	4	2	4	4	4	26	3	4	2	3	4	3	19	4	4	4	3	3	4	2	24	3	3	3	3	3	15	3	3	3	3	4	4
2	1	2	1	1	3	4	1	5	5	5	5	5	5	30	5	4	5	5	4	3	2	28	1	2	3	4	4	5	19	4	4	3	2	1	3	2	19	2	3	4	5	4	18	3	4	5	5	5	5
2	2	4	1	1	2	2	1	4	5	5	5	5	5	29	4	1	5	5	5	5	5	30	1	1	5	1	5	2	15	5	5	5	5	5	5	5	35	2	2	2	1	4	11	1	5	5	5	3	1
2	2	2	1	4	4	1	1	4	5	5	5	5	5	29	5	5	5	4	4	4	4	31	4	4	3	3	4	4	22	4	4	4	4	4	4	4	28	4	4	4	4	4	20	4	4	4	4	4	4
2	2	4	1	1	4	1	1	5	3	3	4	4	4	23	3	2	4	4	4	3	3	23	3	3	3	3	4	5	21	3	3	3	3	3	4	3	22	3	4	3	3	4	17	3	3	4	4	4	4
1	2	4	1	1	1	3	2	4	4	5	5	5	5	28	4	5	3	3	4	4	4	27	2	2	2	2	4	3	15	4	5	3	5	5	5	4	31	5	5	5	5	5	25	5	4	5	3	5	3
1	2	4	1	4	2	2	2	4	4	4	3	4	4	23	4	3	4	3	4	3	4	25	4	2	3	4	4	3	20	4	3	4	3	3	4	4	25	4	4	4	4	5	21	3	4	4	3	4	4
2	2	4	1	1	5	1	1	3	3	3	3	4	3	19	3	2	3	3	3	3	3	20	3	3	3	3	3	3	18	3	2	3	3	3	3	3	20	2	2	2	3	2	11	3	3	2	2	3	3
1	4	1	1	1	3	1	1	5	4	4	4	5	4	26	5	3	4	1	4	4	3	24	3	3	2	4	4	3	19	4	2	3	4	4	3	3	23	5	5	5	5	5	25	5	5	5	4	5	5
1	2	1	1	1	4	1	1	4	4	4	5	5	5	27	4	4	3	3	3	4	4	25	3	3	3	2	3	3	17	4	4	3	4	4	4	4	27	5	5	5	5	5	25	3	3	2	2	1	2
1	4	1	1	3	4	1	1	4	5	5	5	5	5	29	5	5	5	4	4	4	4	31	1	3	2	2	4	1	13	4	4	3	5	4	4	4	28	4	4	4	4	5	21	2	4	4	5	5	4
2	2	4	1	1	1	2	1	4	3	5	5	4	5	26	5	3	5	5	4	5	4	31	2	2	2	1	5	2	14	5	4	3	4	3	5	2	26	5	5	5	5	5	25	3	5	5	5	5	5
1	1	2	1	4	1	3	1	5	4	3	5	5	5	27	3	2	4	5	4	2	4	24	4	5	5	4	4	5	27	4	3	3	1	2	4	2	19	1	5	4	4	4	18	1	5	4	4	5	4
2	2	2	1	4	4	1	1	4	4	4	5	5	4	26	5	3	4	5	4	4	3	28	4	4	4	3	5	4	24	4	3	4	3	3	3	2	22	4	4	4	3	5	20	3	4	4	5	4	4
1	2	2	1	2	1	1	1	4	4	4	4	4	4	24	4	4	4	4	4	4	4	28	4	4	4	4	4	4	24	4	4	4	4	4	4	4	28	4	4	4	4	4	20	4	4	4	4	4	4
1	3	3	1	4	1	3	1	4	4	5	5	4	5	27	5	3	5	5	5	4	5	32	4	3	4	3	5	5	24	4	5	4	4	4	5	5	31	4	4	5	4	4	21	4	4	5	4	3	5
2	1	2	1	1	1	5	1	4	4	3	3	5	5	24	4	3	4	3	4	3	2	23	3	4	2	3	4	3	19	3	3	2	4	3	3	3	21	2	4	3	4	2	15	2	2	3	4	4	2
2	2	2	1	4	4	1	1	4	5	4	4	4	5	26	4	4	4	4	5	4	4	29	3	5	4	4	3	5	24	4	3	4	2	4	4	4	25	2	2	2	4	2	12	4	4	4	3	4	4
2	2	2	1	1	4	1	1	4	2	2	4	5	4	21	4	3	4	4	5	5	4	29	5	5	2	4	5	4	25	4	4	2	2	3	4	4	23	5	5	5	3	5	23	4	4	5	4	4	2
1	2	2	1	1	1	1	1	5	5	5	5	5	5	30	5	5	5	5	5	5	5	35	5	5	5	5	5	5	30	5	5	5	5	5	5	5	35	5	5	5	5	5	25	5	5	5	5	5	5
2	2	2	1	4	2	1	1	5	2	4	5	3	4	23	2	3	2	2	5	4	4	22	1	5	1	3	5	5	20	2	4	5	2	5	1	4	23	1	1	1	2	2	7	1	4	2	5	4	4
1	2	2	1	3	4	1	1	4	4	4	4	4	4	24	5	4	4	3	4	4	4	28	4	5	4	4	3	4	24	5	4	4	3	4	4	4	28	4	4	4	4	4	20	4	4	4	4	4	4
1	2	2	1	1	1	2	2	4	4	4	2	4	4	22	4	4	4	4	2	4	3	25	4	5	5	5	3	4	26	4	2	4	5	4	4	4	27	4	4	4	4	5	21	4	5	4	4	5	4
2	1	4	1	4	1	6	1	5	5	5	5	5	5	30	5	4	4	4	3	5	5	30	4	1	3	5	5	5	23	4	5	5	4	5	3	5	31	5	5	5	5	5	25	4	5	4	4	4	3
2	1	2	1	1	1	2	1	4	2	4	5	5	4	24	2	2	4	5	4	2	4	23	5	4	5	4	2	5	25	5	2	3	2	4	5	1	22	4	4	4	5	5	22	4	2	4	5	4	3
2	1	1	1	4	3	3	1	3	3	2	4	3	3	18	4	3	3	3	3	4	4	24	3	3	4	3	3	5	21	4	3	3	2	2	3	1	18	4	4	5	4	4	21	4	4	4	2	4	3
2	1	4	1	4	1	6	1	5	5	4	5	5	3	27	2	2	5	3	5	5	5	27	3	4	1	3	5	4	20	5	5	5	3	3	4	3	28	3	3	4	3	4	17	3	5	4	4	3	3
2	1	3	1	3	1	1	1	5	5	5	5	5	5	30	5	5	5	5	5	5	5	35	5	5	5	5	5	5	30	5	5	5	5	5	5	5	35	5	5	5	5	5	25	5	5	5	5	5	5
1	2	3	1	4	1	1	1	4	4	3	5	3	5	24	4	4	4	3	3	4	5	27	4	3	4	5	5	3	24	4	5	4	3	4	4	4	28	4	4	5	4	4	21	4	4	3	4	4	4
2	2	2	1	1	3	2	1	4	4	5	4	4	4	25	3	3	4	4	4	4	4	26	4	4	5	5	5	5	28	4	4	4	4	4	4	4	28	5	5	5	4	5	24	4	4	4	5	5	3
2	2	4	1	1	4	1	1	4	4	4	3	4	5	24	4	3	4	3	4	4	4	26	4	4	4	3	4	4	23	4	2	3	4	3	4	5	25	3	3	3	3	4	16	2	4	5	5	5	5
1	2	2	1	4	3	1	1	4	5	5	5	5	5	29	5	5	4	4	5	5	2	30	2	2	2	2	5	4	17	5	4	4	4	4	5	4	30	4	4	4	4	5	21	2	5	5	5	5	5
2	1	1	1	2	3	3	1	3	4	3	5	5	4	24	5	3	4	3	4	5	4	28	4	4	2	3	4	4	21	5	4	4	3	4	5	3	28	2	3	3	2	2	12	3	3	2	4	4	3
1	2	4	1	3	3	1	1	4	4	5	4	5	5	27	4	5	4	4	5	5	4	31	5	4	4	5	4	4	26	4	5	4	4	4	4	4	29	4	4	4	4	4	20	4	5	4	5	4	5
2	1	1	1	2	5	6	2	5	4	4	5	5	3	26	5	3	5	5	5	5	5	33	3	2	2	1	5	3	16	5	4	4	4	4	5	4	30	1	3	3	2	4	13	1	4	3	5	4	5
2	1	1	1	3	4	1	1	4	4	4	4	5	4	25	4	3	3	3	3	4	4	24	4	4	4	4	3	4	23	4	4	4	4	4	4	4	28	2	3	3	4	4	16	4	4	3	2	3	4
2	1	1	1	3	4	1	1	3	5	3	5	5	5	26	5	4	2	2	5	5	3	26	3	2	5	4	5	5	24	3	4	3	2	3	3	2	20	2	3	3	4	5	17	5	5	3	2	3	4
2	3	1	1	3	4	1	2	3	4	2	4	4	5	22	4	3	5	3	4	3	3	25	4	2	3	4	4	4	21	4	4	3	2	3	4	4	24	3	4	3	3	4	17	4	4	3	3	4	4
2	2	2	1	1	4	1	1	4	3	4	4	4	4	23	3	3	3	3	4	4	4	24	3	4	4	4	4	4	23	3	3	4	3	3	3	2	21	2	2	2	2	3	11	3	3	3	3	4	4
1	2	2	1	1	3	2	1	4	4	4	4	4	4	24	4	4	4	4	4	4	4	28	4	4	4	4	4	4	24	4	4	4	4	4	4	4	28	4	4	4	4	4	20	4	4	4	4	4	4
1	2	2	1	1	4	1	2	2	4	4	4	5	4	23	5	3	3	3	3	3	3	23	3	4	2	4	3	4	20	2	4	4	4	3	4	3	24	3	2	2	4	5	16	4	5	4	4	5	3
2	2	1	1	4	5	1	1	3	4	4	5	5	4	25	5	2	3	2	5	3	3	23	2	5	5	3	5	3	23	3	1	3	3	3	4	4	21	1	3	3	2	4	13	4	5	1	5	3	3
2	2	2	1	1	4	1	1	4	2	4	4	4	4	22	4	3	2	3	4	4	4	24	1	4	3	3	4	3	18	4	2	4	4	4	4	5	27	2	3	3	3	3	14	2	2	3	4	2	3
2	2	1	1	4	3	3	1	4	5	4	5	5	5	28	5	3	5	3	4	4	5	29	5	3	3	2	4	3	20	4	4	5	4	4	4	5	30	2	4	3	4	4	17	2	5	4	5	5	5
1	1	2	1	1	1	2	1	5	5	4	4	3	3	24	4	4	3	3	5	4	4	27	3	4	3	3	3	3	19	3	4	4	4	4	4	3	26	3	4	4	4	3	18	3	3	3	4	4	4
2	2	1	1	4	2	4	1	4	5	5	5	5	4	28	4	4	4	4	4	4	4	28	3	4	4	4	4	4	23	4	4	4	3	4	4	4	27	3	4	4	3	4	18	3	3	3	1	5	5
2	1	1	1	1	2	2	1	4	3	2	4	5	4	22	3	3	3	5	4	3	4	25	3	5	4	3	4	5	24	4	2	1	4	3	5	4	23	3	5	4	3	5	20	4	3	3	2	5	4
2	1	1	1	4	2	3	2	5	5	5	5	5	5	30	5	5	5	5	5	5	5	35	5	5	5	5	5	5	30	5	5	5	5	5	5	5	35	5	5	5	5	5	25	5	5	5	5	5	5
2	2	2	1	1	1	3	1	4	5	5	4	5	3	26	4	3	4	4	3	3	3	24	3	4	3	3	3	4	20	4	3	4	4	4	4	4	27	4	4	4	4	5	21	5	4	4	2	4	4
1	2	2	1	1	3	2	1	4	5	5	5	5	5	29	5	5	5	2	3	5	5	30	3	2	2	3	3	2	15	5	5	5	5	5	5	5	35	5	5	5	5	5	25	5	5	5	5	5	5
2	1	4	1	1	1	1	1	4	3	4	5	5	5	26	5	5	4	4	5	5	5	33	3	4	3	3	4	4	21	4	3	4	4	4	4	4	27	4	5	5	4	4	22	4	4	4	4	4	4
2	2	1	1	1	4	1	1	5	5	5	5	5	3	28	5	4	5	3	5	5	4	31	5	5	4	4	5	4	27	5	5	4	4	5	5	4	32	3	4	3	3	4	17	5	4	4	3	5	4
2	2	2	1	3	4	1	1	5	5	5	5	5	5	30	5	5	5	5	5	5	5	35	5	5	5	5	5	5	30	5	5	5	5	5	5	5	35	5	5	5	5	5	25	5	5	5	5	5	5
1	1	2	1	3	1	1	1	4	4	4	4	4	4	24	4	4	4	3	4	5	5	29	5	5	5	4	4	5	28	5	4	4	3	3	4	3	26	2	2	2	2	2	10	2	4	2	3	3	3
2	2	2	1	3	4	2	1	4	4	4	5	5	4	26	4	3	4	4	4	4	4	27	3	4	4	2	4	4	21	4	3	5	3	3	4	4	26	4	3	3	3	4	17	4	4	4	4	5	5
2	2	2	1	4	3	2	1	5	4	3	2	2	4	20	5	5	5	2	2	4	5	28	4	2	1	2	2	2	13	4	3	2	4	5	4	4	26	5	5	5	5	5	25	2	4	5	3	4	4
2	2	2	1	1	1	2	1	4	4	5	4	5	4	26	4	4	4	3	4	4	5	28	4	5	4	4	5	4	26	4	4	3	3	4	4	4	26	5	4	4	5	5	23	5	4	4	3	5	3
2	4	1	1	2	1	2	1	5	5	5	5	5	5	30	5	5	5	3	5	5	5	33	3	4	3	3	5	4	22	4	4	4	5	5	5	4	31	3	3	3	3	3	15	3	4	4	4	4	4
2	5	2	2	1	2	6	1	4	4	4	4	5	4	25	5	3	4	2	4	4	4	26	2	3	2	2	4	3	16	4	4	4	4	4	4	4	28	3	4	4	4	4	19	2	4	4	4	4	4
2	5	1	3	1	2	4	1	5	5	5	5	5	5	30	5	5	5	2	5	5	5	32	1	2	1	1	5	2	12	5	3	5	5	5	5	4	32	2	2	2	3	2	11	5	4	2	2	4	4
2	5	1	2	2	3	2	1	4	4	4	4	4	4	24	4	4	4	4	4	4	2	26	4	4	4	4	4	4	24	4	2	4	4	4	4	4	26	2	2	2	4	2	12	2	4	4	4	4	4
1	2	2	1	4	3	1	2	4	5	5	5	5	4	28	5	5	5	1	4	5	5	30	3	1	1	5	5	2	17	3	5	3	4	4	4	5	28	5	5	5	5	5	25	1	1	5	5	5	1
2	5	4	2	1	1	1	1	3	4	4	4	5	4	24	3	3	3	3	4	5	4	25	3	3	3	3	3	3	18	4	3	4	4	4	4	4	27	3	3	3	3	4	16	3	5	5	5	5	5
2	2	4	1	3	4	1	1	2	4	3	4	5	5	23	5	5	3	5	5	5	4	32	5	5	5	4	5	5	29	5	5	5	4	5	5	5	34	3	2	2	2	2	11	2	4	2	4	4	4
2	3	2	2	3	1	5	1	4	4	4	5	5	5	27	4	3	2	5	5	3	5	27	5	5	5	3	5	5	28	4	3	3	3	3	5	2	23	2	2	2	2	3	11	2	3	3	2	3	3
1	5	1	1	1	2	2	2	4	4	4	4	4	4	24	4	4	4	4	4	4	4	28	2	2	2	2	4	2	14	4	4	4	4	4	4	4	28	4	4	4	4	4	20	4	4	4	2	4	4
2	2	2	1	1	1	3	1	4	4	5	5	5	5	28	4	5	3	5	3	3	4	27	5	4	2	2	3	5	21	5	5	5	4	2	4	3	28	2	4	4	4	5	19	5	5	3	5	2	1
2	3	2	1	1	4	1	1	5	4	3	4	5	5	26	3	4	2	4	4	4	4	25	3	4	3	4	3	4	21	2	4	5	4	5	4	2	26	4	5	5	5	5	24	4	3	5	2	3	4
2	2	2	1	1	1	2	1	5	4	4	4	5	4	26	4	4	4	5	5	5	4	31	2	3	2	3	5	3	18	4	4	3	4	4	4	3	26	5	5	5	5	5	25	5	5	5	3	4	4
2	5	2	2	1	1	2	1	5	5	5	5	5	4	29	5	4	5	5	5	5	5	34	3	3	2	3	5	3	19	4	5	5	5	5	5	5	34	5	5	5	5	5	25	5	5	5	5	5	5
2	2	2	1	4	4	1	1	4	4	4	3	4	3	22	3	2	3	3	3	3	3	20	2	3	3	3	3	3	17	2	3	3	3	3	3	4	21	4	4	5	3	4	20	3	4	4	2	4	3
2	3	1	1	4	1	5	1	4	4	4	5	4	5	26	4	4	4	3	4	4	4	27	2	5	3	4	4	4	22	4	4	4	4	4	5	4	29	4	4	4	4	4	20	4	4	4	2	5	4
2	2	3	1	1	1	3	1	4	4	2	4	2	4	20	4	2	4	4	2	4	4	24	2	5	5	4	2	4	22	4	4	4	4	2	5	2	25	4	4	4	4	5	21	4	4	5	4	2	4
2	1	2	1	1	3	2	1	5	3	5	5	5	5	28	4	4	4	5	5	5	4	31	3	5	5	5	5	5	28	5	5	4	4	4	5	3	30	5	5	5	5	5	25	5	5	5	5	5	5
2	4	2	1	4	3	4	1	4	4	4	4	4	4	24	4	4	4	4	4	4	4	28	4	4	4	4	4	4	24	4	4	4	4	4	4	4	28	4	4	4	4	4	20	4	4	4	4	4	4
2	2	1	1	4	2	2	2	4	5	5	5	5	5	29	5	3	5	2	5	4	4	28	2	3	2	2	4	2	15	3	3	3	3	4	4	3	23	3	4	4	3	4	18	4	4	4	2	4	4
1	4	2	1	4	4	1	1	3	3	3	3	3	3	18	3	3	3	3	3	3	3	21	3	3	3	3	3	3	18	3	3	3	3	3	3	3	21	3	3	3	3	3	15	3	3	3	3	3	3
2	2	2	1	1	1	4	1	4	4	4	5	5	3	25	4	3	3	4	4	3	4	25	3	3	3	3	4	3	19	4	4	4	3	3	3	4	25	3	4	4	4	4	19	4	3	3	4	4	3
2	2	2	1	1	3	3	1	5	5	4	5	4	4	27	4	5	5	4	4	4	5	31	2	2	2	1	5	2	14	5	4	5	4	5	4	4	31	4	4	5	5	4	22	4	4	5	4	5	4
2	2	2	1	3	2	1	1	4	3	4	4	5	4	24	4	3	3	3	4	3	4	24	3	2	3	2	4	3	17	4	3	3	4	4	2	3	23	3	3	3	3	3	15	3	3	3	3	3	3
2	2	2	1	1	3	2	1	4	4	4	4	4	4	24	4	4	4	4	4	4	4	28	2	2	2	2	4	2	14	4	4	4	4	4	4	4	28	4	4	4	4	4	20	4	4	4	4	4	4
1	1	2	1	2	1	1	1	3	4	3	3	4	4	21	4	4	3	3	4	4	4	26	4	4	4	4	4	3	23	4	4	4	4	4	3	4	27	4	3	3	3	4	17	3	4	4	4	4	4
1	2	2	1	1	1	1	1	5	4	4	4	5	4	26	4	5	4	3	3	3	2	24	3	4	4	4	3	4	22	4	3	4	4	4	4	4	27	5	5	4	4	5	23	2	3	4	5	4	4
1	2	2	1	1	4	1	1	4	4	4	5	4	5	26	5	5	5	5	5	5	5	35	5	5	5	5	4	5	29	4	4	3	3	4	4	3	25	4	4	5	4	4	21	4	4	4	4	4	5
2	2	2	1	1	1	1	1	3	3	4	4	4	5	23	5	4	3	2	4	5	4	27	2	3	3	3	4	3	18	3	3	3	4	4	4	4	25	3	3	4	3	3	16	4	5	4	3	3	3
2	5	1	2	1	2	3	1	5	5	3	5	5	5	28	5	4	3	3	5	5	5	30	1	1	1	2	5	2	12	5	5	3	5	5	5	5	33	1	2	2	3	3	11	4	4	3	1	2	1
2	2	2	1	3	3	2	1	4	5	4	2	4	4	23	4	3	2	3	4	5	4	25	5	4	4	4	4	3	24	4	2	3	4	4	4	4	25	2	2	2	3	3	12	4	5	4	2	4	5
2	2	1	1	1	2	6	1	4	4	4	5	4	5	26	5	4	4	3	4	4	4	28	2	2	2	3	2	3	14	2	1	4	2	2	1	2	14	3	2	2	2	4	13	5	1	4	5	5	5
2	2	2	1	3	4	1	1	4	3	5	4	4	5	25	3	3	4	5	5	4	5	29	5	4	5	5	5	5	29	4	5	4	5	4	4	5	31	5	4	4	4	5	22	5	4	4	4	5	4
1	2	2	1	1	1	3	1	4	4	5	4	4	4	25	3	2	2	3	2	4	3	19	2	3	2	2	2	4	15	4	4	3	4	3	4	4	26	2	2	1	2	4	11	2	3	3	5	4	2
2	2	2	1	1	1	2	1	4	4	4	4	4	5	25	5	3	4	2	4	4	3	25	2	2	3	2	4	2	15	4	4	4	4	3	4	4	27	4	4	4	4	5	21	4	4	4	2	3	3
2	1	2	1	1	4	1	2	5	5	5	5	5	5	30	5	5	5	5	5	5	5	35	5	5	5	5	5	5	30	5	5	5	5	5	5	5	35	5	5	5	5	5	25	5	5	5	5	5	5
2	2	1	1	1	1	2	1	4	4	5	4	3	3	23	4	3	3	3	4	4	4	25	3	5	3	4	5	4	24	4	3	4	4	4	3	3	25	4	5	4	4	3	20	5	4	4	3	4	4
2	2	2	1	4	4	1	1	4	4	4	3	3	3	21	3	3	3	4	5	5	4	27	4	3	4	4	5	4	24	3	4	4	4	3	3	3	24	4	4	5	4	5	22	4	3	4	4	4	3
1	5	2	2	1	3	3	1	5	5	5	5	5	5	30	5	5	5	5	5	5	5	35	2	3	2	3	5	3	18	5	4	4	4	4	5	5	31	5	5	5	5	5	25	1	3	5	2	4	3
2	2	3	1	1	3	3	1	5	5	5	5	5	4	29	5	5	5	5	5	5	5	35	2	2	2	3	3	2	14	2	2	4	4	5	4	4	25	2	2	2	3	3	12	4	5	5	3	3	4
2	3	2	1	1	1	2	1	4	5	5	3	3	4	24	5	4	4	4	5	4	4	30	2	2	1	2	4	3	14	4	4	4	4	5	5	4	30	5	5	5	5	5	25	2	4	5	4	4	2
2	1	2	1	1	4	1	1	2	2	2	1	5	4	16	4	4	4	3	3	2	4	24	4	4	3	3	4	5	23	4	2	4	2	4	3	2	21	2	2	2	2	3	11	2	3	4	2	2	2
2	1	2	1	4	3	4	1	3	2	2	2	1	1	11	1	4	1	2	2	4	4	18	5	4	4	5	2	5	25	1	2	4	4	4	1	2	18	1	1	1	1	1	5	1	2	1	4	4	4
2	2	2	1	4	2	1	1	5	4	4	5	5	4	27	4	4	4	3	4	4	4	27	3	5	3	4	3	3	21	3	3	4	4	4	3	3	24	4	4	4	4	5	21	3	4	4	5	4	4
2	1	3	1	1	1	1	1	4	5	5	5	5	4	28	5	4	5	5	5	4	5	33	3	5	5	5	3	5	26	5	4	4	2	5	2	5	27	4	3	4	4	5	20	5	5	5	5	5	5
2	1	2	1	4	1	4	1	4	3	4	3	3	3	20	4	3	2	4	4	3	4	24	3	3	2	3	3	3	17	3	2	2	4	2	5	5	23	2	2	2	3	4	13	2	2	2	1	2	3
2	2	2	1	4	3	4	1	4	5	4	4	4	5	26	4	5	3	4	4	5	4	29	4	4	4	4	3	2	21	3	3	2	3	3	3	3	20	3	3	5	4	4	19	4	4	4	4	5	4
1	2	2	1	2	3	1	2	4	4	3	3	2	4	20	3	5	4	3	3	4	5	27	3	3	3	2	4	2	17	4	4	3	3	2	4	3	23	3	2	4	4	3	16	4	3	5	3	3	5
1	2	2	1	2	4	1	1	4	3	4	3	3	3	20	3	3	3	3	3	3	3	21	3	3	3	3	3	3	18	3	3	3	3	3	3	3	21	3	3	3	4	3	16	4	3	3	3	3	3
1	1	2	1	4	5	2	1	4	4	4	3	4	5	24	4	4	4	4	4	4	4	28	4	4	4	4	4	4	24	4	4	4	3	4	4	4	27	3	3	4	3	3	16	4	3	3	3	4	3
2	1	4	2	1	1	6	1	4	4	4	5	5	3	25	5	2	5	1	4	5	3	25	3	2	2	3	4	2	16	4	5	5	3	3	3	5	28	5	5	5	3	5	23	1	5	4	5	5	2
2	2	4	1	2	3	2	1	4	5	4	5	5	4	27	4	5	4	4	4	5	5	31	5	4	4	5	4	5	27	4	3	3	5	3	4	4	26	4	4	5	3	4	20	4	5	4	4	4	5
2	3	4	1	1	4	1	1	4	4	3	4	5	5	25	4	3	5	4	4	4	5	29	5	4	2	2	5	4	22	5	3	3	3	3	4	4	25	2	2	2	3	2	11	4	3	3	4	5	4
2	1	2	1	4	3	4	1	4	3	5	5	5	5	27	5	3	2	3	4	3	4	24	2	4	2	4	4	3	19	4	3	4	3	3	5	5	27	4	4	4	2	5	19	5	5	3	5	5	5
2	2	2	1	2	1	5	1	3	3	4	4	5	4	23	3	3	3	4	4	4	4	25	5	4	3	5	4	4	25	4	3	4	4	3	4	3	25	3	3	3	3	5	17	4	4	3	4	4	4
2	2	1	1	1	1	5	1	5	5	4	5	5	5	29	5	3	4	3	4	3	5	27	2	3	2	1	4	3	15	5	4	5	5	5	5	5	34	3	3	3	3	4	16	5	3	2	2	4	3
2	2	1	1	1	4	1	1	5	5	4	5	5	5	29	4	4	3	4	5	5	4	29	3	3	2	2	5	2	17	5	4	4	4	4	5	3	29	3	4	4	4	5	20	5	4	4	3	5	4
2	1	1	1	1	4	2	2	4	4	4	4	4	5	25	4	4	3	3	4	4	4	26	4	4	3	4	4	4	23	4	3	3	3	3	4	3	23	3	3	3	3	4	16	5	4	4	4	4	4
1	1	2	1	4	4	1	1	4	5	5	5	5	5	29	5	5	4	3	2	4	5	28	2	4	4	2	2	3	17	5	5	4	3	3	5	5	30	5	4	4	5	5	23	5	5	5	5	5	5
2	2	1	1	2	2	4	1	3	4	2	4	5	4	22	3	2	4	5	3	4	2	23	4	5	5	3	3	5	25	3	3	2	2	2	1	3	16	3	4	4	4	4	19	4	5	4	4	5	4
2	2	1	1	1	1	1	2	5	5	3	5	5	5	28	5	3	5	4	5	5	5	32	2	4	4	5	5	5	25	4	4	3	4	4	5	4	28	3	4	4	3	5	19	4	5	5	4	5	5
2	1	1	1	1	2	2	1	4	4	4	5	5	5	27	4	3	3	4	4	4	3	25	3	4	4	3	4	4	22	3	3	3	3	3	4	3	22	4	4	4	3	5	20	4	4	4	4	5	5
2	1	1	1	3	2	3	1	4	4	4	4	5	3	24	4	2	2	3	3	4	4	22	3	4	3	4	4	4	22	3	3	3	3	3	4	4	23	2	2	2	2	2	10	2	3	2	5	4	3
2	1	1	1	2	4	1	1	4	5	4	4	5	4	26	5	3	4	4	5	5	5	31	4	4	4	4	5	3	24	5	5	5	3	4	4	4	30	3	3	3	3	4	16	3	4	4	5	5	5
2	2	1	1	3	3	1	1	4	4	4	5	2	4	23	5	2	3	4	4	2	3	23	2	1	2	2	4	4	15	4	4	2	2	3	5	4	24	1	4	2	3	4	14	4	4	2	4	4	5
2	1	1	1	2	1	1	1	4	4	3	5	3	3	22	5	3	2	4	5	4	5	28	4	5	5	3	4	5	26	4	4	3	3	2	5	5	26	4	5	3	3	4	19	2	4	3	3	5	4
2	3	1	1	4	1	5	1	4	5	4	5	4	4	26	4	4	4	4	5	4	4	29	4	4	2	3	4	4	21	4	2	4	5	5	4	4	28	5	4	4	4	4	21	4	5	4	4	4	5
2	1	1	1	4	1	4	1	4	3	4	3	4	5	23	3	2	3	4	3	3	2	20	4	4	4	3	3	3	21	4	3	2	3	5	4	2	23	1	2	2	3	3	11	3	4	3	4	3	3
2	2	1	1	4	3	1	1	4	4	3	4	3	4	22	4	2	3	3	3	4	2	21	4	4	4	3	3	4	22	4	3	3	3	3	3	3	22	3	3	3	3	4	16	2	3	3	4	3	4
2	1	4	1	2	2	3	1	3	5	5	5	4	4	26	5	4	4	3	3	4	5	28	3	3	3	3	4	3	19	4	4	3	4	5	5	2	27	2	4	2	3	3	14	2	4	4	4	5	4
2	1	1	1	1	2	2	2	4	4	4	5	5	5	27	5	5	4	5	5	5	4	33	5	3	4	5	5	5	27	5	4	3	3	4	3	4	26	2	4	2	3	2	13	3	2	4	2	4	4
2	1	1	1	3	2	5	1	3	3	3	5	4	5	23	5	3	4	4	5	5	3	29	4	4	4	2	5	2	21	5	3	3	3	4	3	3	24	2	3	4	3	5	17	2	5	4	5	5	5
2	3	4	1	3	3	2	2	3	4	4	4	5	4	24	5	4	4	3	4	4	4	28	4	3	2	3	4	4	20	5	4	4	4	4	5	5	31	3	4	3	3	4	17	3	4	3	4	4	4
2	3	1	1	4	4	1	2	5	5	5	5	5	5	30	5	4	4	5	5	4	4	31	4	5	3	4	4	4	24	3	3	4	2	3	3	4	22	4	4	4	4	4	20	3	5	4	4	5	5
2	2	2	1	4	4	1	2	5	5	5	2	5	5	27	3	4	5	3	3	5	3	26	3	3	1	3	3	3	16	5	5	5	5	5	5	5	35	5	5	5	5	5	25	5	5	4	3	3	4
2	1	1	1	1	2	3	1	4	5	3	5	5	5	27	4	3	4	3	4	2	4	24	2	2	4	3	4	4	19	4	2	3	4	4	5	4	26	1	2	2	3	3	11	1	3	2	4	5	4
2	2	1	1	4	2	4	2	4	5	5	5	5	5	29	5	3	4	5	5	4	5	31	3	4	4	4	5	5	25	5	4	4	4	4	5	5	31	5	5	5	5	5	25	5	4	5	4	5	5
2	2	2	1	4	4	1	1	5	5	5	5	4	4	28	5	4	5	1	5	4	2	26	2	1	5	5	5	5	23	5	5	5	5	5	4	4	33	5	5	5	5	5	25	5	5	5	2	5	5
2	2	2	1	4	4	1	1	4	4	3	4	5	4	24	4	3	3	3	3	4	4	24	5	5	3	3	4	3	23	3	2	4	2	2	4	4	21	3	4	4	3	4	18	2	5	4	5	5	4
1	1	2	1	3	2	6	1	4	2	3	4	5	4	22	4	3	3	3	3	3	4	23	4	4	5	2	3	5	23	4	3	3	3	3	4	4	24	3	3	3	3	3	15	2	3	3	4	3	2
2	1	1	1	1	2	2	1	4	3	4	5	5	5	26	4	3	3	3	4	4	4	25	3	4	3	4	4	5	23	3	3	2	3	4	4	3	22	2	2	3	4	2	13	4	3	2	4	4	3
1	1	2	1	4	4	1	1	3	3	4	3	3	4	20	4	3	3	3	2	3	3	21	4	3	3	3	3	3	19	3	3	2	4	3	3	3	21	3	3	3	4	2	15	3	3	3	3	3	3
2	2	2	1	4	4	1	1	2	4	4	5	4	4	23	5	3	4	3	4	4	4	27	3	3	2	4	4	4	20	3	4	3	2	3	4	4	23	4	4	4	4	5	21	2	4	5	4	4	2
2	2	2	1	1	1	6	1	2	3	2	4	4	5	20	4	2	4	5	4	3	3	25	4	4	4	3	3	4	22	4	3	2	2	3	4	1	19	3	3	3	3	5	17	5	4	3	1	4	4
2	1	1	1	2	4	1	1	3	5	4	5	5	5	27	5	3	4	4	4	3	3	26	4	5	4	4	4	5	26	4	3	4	3	4	4	3	25	1	3	4	3	2	13	2	4	2	4	5	5
2	1	2	1	2	4	2	1	4	4	4	5	5	5	27	4	3	2	4	4	4	4	25	5	5	4	4	4	5	27	4	3	3	2	3	3	4	22	4	4	4	4	5	21	4	4	3	1	3	4
2	3	1	1	2	2	4	1	4	3	2	4	5	4	22	4	2	3	5	4	3	3	24	3	4	2	3	4	4	20	4	2	2	2	2	4	3	19	3	4	4	4	4	19	3	4	3	5	5	4
2	1	1	1	1	3	1	2	3	3	3	3	3	3	18	3	3	3	3	3	3	3	21	3	3	3	3	3	3	18	3	3	3	3	3	3	3	21	3	3	3	3	3	15	3	3	3	3	3	3
2	1	1	1	1	4	1	2	3	3	3	3	5	4	21	3	3	2	3	4	4	3	22	3	4	4	3	4	4	22	5	4	2	3	3	5	3	25	4	4	4	3	4	19	4	4	3	4	4	4
2	1	1	1	4	4	1	1	4	2	5	4	4	5	24	5	2	3	4	2	3	5	24	2	5	2	2	2	2	15	4	4	4	3	4	5	4	28	4	5	5	5	5	24	4	4	5	2	5	4
2	2	2	1	1	3	2	1	4	4	4	4	4	4	24	5	4	4	4	4	4	4	29	4	4	5	4	4	5	26	5	4	3	4	4	5	5	30	5	5	4	4	4	22	5	5	5	5	4	4
2	1	4	1	4	1	2	1	4	4	4	4	4	4	24	5	3	3	4	4	4	4	27	4	4	4	3	4	4	23	4	4	3	2	3	4	4	24	2	2	3	3	3	13	2	2	2	4	3	3
2	1	2	1	4	3	2	1	4	4	4	4	4	4	24	4	3	4	4	2	3	2	22	4	4	3	3	2	5	21	2	1	1	2	3	3	2	14	3	4	4	4	5	20	4	5	3	5	3	2
2	2	2	1	4	5	1	1	4	3	4	4	4	4	23	4	3	3	3	4	3	3	23	3	2	2	2	4	3	16	3	4	3	3	3	3	3	22	5	4	4	4	4	21	4	4	4	4	4	4
2	2	2	1	4	1	2	1	5	4	4	4	3	4	24	5	3	5	3	4	3	4	27	3	4	1	2	2	3	15	3	2	4	3	3	4	3	22	2	2	2	2	2	10	2	3	2	2	4	3
2	2	2	1	1	5	1	1	5	4	5	5	5	5	29	5	5	5	5	5	5	5	35	5	5	5	5	5	5	30	5	5	5	5	5	5	5	35	5	5	5	5	5	25	5	5	5	5	5	5
2	2	2	1	1	4	1	1	5	5	5	5	5	5	30	5	5	5	5	5	5	5	35	5	5	5	5	5	5	30	5	5	5	5	5	5	5	35	4	5	5	5	5	24	5	5	4	5	4	5
2	2	2	1	1	4	1	1	4	2	3	4	4	4	21	3	1	2	2	4	3	3	18	4	3	4	3	4	4	22	3	4	2	2	2	3	2	18	2	2	2	2	3	11	3	3	2	4	3	3
2	5	2	1	4	4	1	1	4	4	3	3	3	3	20	4	3	4	3	4	4	3	25	3	4	4	4	4	3	22	3	3	3	3	3	3	3	21	3	4	3	3	5	18	3	4	3	3	3	3
2	2	2	1	1	2	1	1	4	3	4	4	4	4	23	4	5	4	3	3	3	3	25	4	2	4	2	3	2	17	4	3	3	2	4	3	2	21	1	2	3	3	4	13	3	2	2	2	3	3
2	2	2	1	1	1	3	1	3	2	4	3	2	5	19	5	5	5	4	5	4	5	33	4	5	4	3	5	5	26	4	4	2	2	4	5	2	23	2	4	2	4	5	17	4	5	4	5	5	5
2	3	2	1	1	3	1	1	3	4	4	4	5	3	23	3	3	3	4	4	4	4	25	3	4	3	3	4	3	20	4	3	4	3	3	4	4	25	4	3	3	4	5	19	3	4	3	4	4	3
2	2	4	1	1	5	1	2	3	3	3	3	3	4	19	4	3	4	3	3	3	2	22	2	4	3	3	3	3	18	4	3	3	3	3	3	3	22	4	3	3	3	5	18	4	3	4	3	3	3
2	2	1	1	4	2	4	2	4	4	5	5	5	5	28	5	3	5	3	5	4	4	29	4	2	5	3	5	5	24	4	3	4	3	3	5	2	24	2	3	2	3	3	13	2	4	4	5	5	5
2	2	2	1	1	4	1	2	5	5	5	5	4	5	29	5	3	3	4	5	4	4	28	4	4	5	5	5	4	27	5	5	3	3	3	4	5	28	4	4	5	5	5	23	2	4	5	4	5	4
2	3	2	1	1	3	1	1	4	5	5	5	4	4	27	4	5	4	4	4	4	4	29	4	4	4	4	5	4	25	3	4	4	5	3	3	4	26	4	4	4	4	5	21	4	4	5	4	4	4
2	2	2	1	4	4	1	2	4	4	4	5	4	4	25	5	4	5	4	4	4	4	30	1	3	3	3	4	5	19	4	4	4	3	4	3	4	26	1	2	3	3	2	11	5	5	3	1	3	3
2	2	2	1	4	4	3	1	4	5	4	5	4	4	26	5	3	4	4	4	3	4	27	3	4	4	4	4	5	24	4	3	3	4	3	5	2	24	3	3	4	4	3	17	4	3	4	4	5	4
2	1	1	1	4	4	1	2	4	4	3	4	3	4	22	4	4	4	4	4	4	4	28	3	3	3	3	5	4	21	4	4	2	3	3	3	4	23	3	3	3	3	4	16	3	4	3	3	5	4
2	2	2	1	1	5	1	2	4	4	4	5	5	5	27	4	3	4	3	4	4	4	26	2	4	3	4	4	3	20	3	3	4	4	4	4	4	26	2	3	3	2	4	14	4	4	3	4	4	4
2	5	1	2	1	1	3	1	4	4	4	4	4	4	24	4	4	4	4	4	4	4	28	4	4	4	4	4	4	24	4	4	4	4	4	4	4	28	3	3	3	3	3	15	3	4	3	2	3	3
2	1	2	1	2	4	1	1	4	4	4	4	4	4	24	4	4	4	3	5	3	3	26	3	3	3	3	5	4	21	3	4	3	3	3	3	3	22	3	3	3	3	4	16	4	4	3	3	4	3
2	1	2	1	4	3	1	1	4	4	4	4	5	4	25	5	3	4	2	4	4	4	26	2	3	2	1	4	3	15	4	4	4	4	3	4	4	27	3	5	4	4	5	21	5	5	5	5	5	4
2	2	2	1	1	3	1	1	5	5	5	5	5	5	30	5	5	5	5	5	5	5	35	5	5	5	5	5	5	30	5	5	5	5	5	5	5	35	5	5	5	5	5	25	5	5	5	5	4	4
1	1	2	1	3	4	3	1	3	2	2	5	5	5	22	4	3	5	2	5	5	4	28	4	5	5	5	5	4	28	2	3	2	2	2	5	5	21	3	5	5	4	5	22	1	2	3	5	5	3
2	4	2	1	1	3	2	2	5	3	4	3	4	3	22	4	3	4	4	4	3	4	26	4	5	4	3	4	3	23	4	4	4	3	4	4	3	26	4	4	5	5	4	22	5	3	4	4	4	5
2	2	1	1	1	2	2	1	4	4	4	4	4	4	24	4	3	5	3	5	3	5	28	4	4	4	4	4	4	24	5	4	4	4	4	3	4	28	4	4	4	5	4	21	4	3	4	4	5	4
1	1	4	1	1	1	1	1	4	5	5	5	4	3	26	4	3	3	3	5	4	4	26	3	3	4	3	5	4	22	4	3	4	4	3	5	4	27	4	5	5	5	4	23	4	3	3	3	4	4
2	2	2	1	1	4	1	1	4	3	3	4	4	4	22	3	3	4	3	4	4	4	25	3	3	3	3	3	4	19	3	4	3	3	4	4	3	24	3	3	3	4	3	16	4	3	3	4	3	3
2	2	1	1	4	2	6	2	3	3	3	4	5	4	22	4	3	4	4	3	3	3	24	3	3	3	3	4	3	19	5	4	4	3	4	5	3	28	2	2	2	3	1	10	2	3	1	3	4	4
2	1	4	1	4	4	2	1	5	5	5	5	5	5	30	5	5	5	5	5	5	5	35	5	5	5	5	5	5	30	5	5	5	5	5	5	5	35	5	5	5	5	5	25	5	5	5	5	5	5
1	1	4	1	4	1	1	1	5	5	5	5	5	5	30	5	5	5	5	5	5	5	35	5	5	5	5	5	5	30	5	5	5	5	5	5	5	35	5	5	5	5	5	25	5	5	5	5	5	5
2	2	2	1	3	3	2	1	3	4	4	5	5	5	26	3	2	2	3	3	5	4	22	4	5	3	4	3	4	23	4	2	1	3	2	5	2	19	4	4	4	5	4	21	5	5	5	5	5	4
2	1	2	1	4	1	2	1	3	3	3	4	5	5	23	5	3	3	5	5	4	5	30	4	5	2	4	5	5	25	3	3	3	3	2	4	2	20	1	2	2	3	4	12	3	3	2	5	5	3
2	2	2	1	1	4	1	1	5	5	5	5	5	5	30	5	5	5	5	5	5	5	35	5	5	5	5	5	5	30	5	5	5	5	5	5	5	35	5	5	5	5	5	25	5	5	5	5	5	5
2	2	2	1	1	4	1	1	5	3	4	4	5	5	26	4	3	4	4	3	3	4	25	3	3	3	3	4	3	19	4	4	4	3	3	3	3	24	3	4	5	4	5	21	3	3	3	4	5	5
1	1	2	1	4	4	1	1	4	4	4	4	5	5	26	5	4	4	3	4	4	3	27	3	3	3	3	4	3	19	3	3	3	3	3	4	3	22	2	2	2	2	2	10	2	2	2	4	3	3
1	2	2	1	1	4	1	1	4	4	4	4	4	4	24	4	4	4	4	4	4	4	28	4	4	4	4	4	4	24	4	4	4	4	4	4	4	28	4	4	4	4	4	20	4	4	4	4	4	4
2	2	4	1	1	1	6	1	3	3	4	4	4	3	21	4	3	3	3	4	4	3	24	2	3	2	3	4	2	16	3	3	3	3	3	3	3	21	3	3	3	3	3	15	4	3	3	2	3	3
2	1	2	1	4	3	2	1	5	5	3	5	4	4	26	5	4	5	3	5	5	5	32	1	3	1	3	5	2	15	4	4	3	5	5	5	5	31	5	5	5	5	5	25	3	4	5	5	1	4
1	2	2	1	4	1	4	1	4	3	4	4	4	4	23	4	4	3	4	5	3	3	26	4	4	4	5	4	5	26	5	5	5	5	5	5	5	35	3	3	3	4	5	18	2	2	2	5	3	3
2	1	2	1	4	4	1	1	4	2	4	4	4	4	22	3	3	3	3	4	4	3	23	3	4	4	3	4	3	21	3	4	4	4	4	3	4	26	4	4	4	3	4	19	4	4	3	4	4	4
2	2	4	1	3	1	4	1	3	4	4	5	5	5	26	5	4	3	3	5	3	4	27	3	3	2	3	5	5	21	4	4	3	3	3	4	3	24	5	5	5	4	5	24	4	3	3	4	4	3
2	2	2	1	4	1	6	1	5	4	4	3	5	3	24	5	3	4	2	5	4	4	27	2	2	2	2	5	4	17	3	4	4	4	4	5	4	28	4	3	4	4	4	19	4	4	4	3	3	3
1	2	2	1	1	4	1	1	4	4	4	4	4	4	24	4	4	4	4	4	4	4	28	4	5	4	4	4	4	25	4	4	4	4	4	4	4	28	4	4	4	4	4	20	4	4	4	4	4	4
1	2	2	1	1	3	1	1	4	3	2	3	5	5	22	4	2	2	5	4	4	4	25	3	4	4	3	4	4	22	4	4	1	2	2	4	3	20	3	4	4	2	4	17	2	5	5	5	5	4
1	1	4	1	4	3	2	1	4	4	4	4	5	4	25	5	5	5	4	5	4	4	32	4	3	4	4	4	3	22	3	4	4	3	3	4	4	25	4	4	4	4	5	21	3	4	4	4	4	4
2	1	2	1	4	4	1	1	4	4	4	5	5	4	26	3	3	3	5	5	4	4	27	2	3	3	1	4	2	15	4	3	2	4	4	4	4	25	4	4	5	4	5	22	3	5	2	2	4	2
2	2	2	1	4	4	2	1	4	4	3	4	4	3	22	4	3	4	2	4	4	3	24	3	4	4	2	4	3	20	2	3	4	3	3	4	3	22	2	2	2	1	3	10	3	4	3	3	4	4
1	1	4	1	1	4	1	1	3	5	4	4	5	5	26	4	4	3	4	3	5	5	28	2	3	2	5	3	3	18	5	5	5	4	4	5	5	33	5	5	4	3	4	21	1	3	4	5	5	3
1	2	1	1	1	3	2	1	3	3	3	4	5	3	21	4	5	3	3	4	3	3	25	2	4	3	3	3	5	20	3	3	3	3	3	4	3	22	3	3	4	3	5	18	3	3	3	2	4	3
2	1	2	1	1	1	6	1	4	4	4	5	5	4	26	5	3	4	4	4	3	4	27	4	4	3	4	4	4	23	4	3	3	4	4	4	4	26	1	2	2	3	2	10	3	3	3	3	5	4
2	2	2	1	4	3	3	2	4	4	5	4	5	4	26	5	3	5	2	3	4	4	26	5	2	2	2	4	2	17	4	4	3	3	4	4	4	26	4	4	4	4	4	20	2	4	3	4	4	4
2	3	2	1	1	1	3	1	3	3	4	3	4	3	20	3	3	3	3	4	3	3	22	3	4	3	3	4	3	20	3	3	3	3	3	3	4	22	3	3	3	3	4	16	3	3	4	4	3	3
1	3	2	1	3	4	1	1	4	4	4	4	4	4	24	4	4	4	4	4	4	4	28	4	4	4	4	4	4	24	4	4	4	4	4	4	4	28	4	4	4	4	4	20	4	4	4	4	4	4
2	1	4	1	1	3	2	1	4	4	3	3	3	3	20	4	3	3	4	3	3	3	23	3	3	3	3	3	3	18	3	3	3	4	3	3	3	22	3	3	3	3	3	15	3	4	3	4	3	3
2	2	1	1	1	1	2	1	5	5	5	5	5	4	29	5	4	4	3	4	5	5	30	4	4	5	3	4	3	23	3	3	4	5	4	4	4	27	5	5	5	5	5	25	5	5	5	1	5	4
2	1	4	1	1	3	4	1	5	4	4	5	5	4	27	5	3	4	4	5	3	4	28	3	5	4	3	5	3	23	4	4	2	1	2	4	2	19	2	1	1	3	3	10	1	3	3	4	1	1
1	3	3	1	1	1	1	1	5	4	4	5	5	5	28	5	3	4	3	4	4	3	26	3	4	4	5	4	3	23	3	3	4	5	3	4	4	26	3	3	3	3	3	15	5	5	3	2	5	5
1	2	4	1	3	1	2	2	3	4	3	4	4	4	22	4	4	4	3	4	3	4	26	5	2	4	4	5	4	24	5	3	5	4	4	5	4	30	4	4	4	5	5	22	3	4	5	5	4	4
2	2	2	1	4	3	2	1	4	5	5	5	5	4	28	5	4	4	4	4	5	4	30	5	5	5	4	4	5	28	5	4	4	3	3	5	4	28	3	3	3	4	4	17	3	3	3	4	3	4
1	1	2	1	4	3	5	1	4	4	4	4	5	2	23	3	3	3	4	4	5	4	26	4	4	3	3	4	3	21	3	4	4	3	3	4	4	25	5	5	5	5	4	24	3	4	4	4	4	4
2	1	2	1	2	4	2	1	3	3	3	3	3	3	18	3	3	3	3	3	3	3	21	3	3	3	3	3	3	18	3	3	3	3	3	3	3	21	3	3	3	3	3	15	3	3	3	3	3	3
2	1	2	1	1	1	2	1	4	4	4	4	3	3	22	5	4	3	3	4	4	4	27	3	3	3	3	4	3	19	3	3	3	4	4	4	4	25	4	4	4	4	4	20	4	3	3	3	3	3
2	1	4	1	4	2	1	1	3	5	4	2	4	2	20	5	3	3	3	3	3	3	23	4	3	3	3	3	2	18	3	3	3	3	3	2	4	21	4	3	3	3	3	16	3	4	3	2	4	2
2	2	4	1	1	2	6	1	1	3	5	5	5	5	24	5	4	5	1	5	5	3	28	4	1	1	2	5	3	16	4	5	3	5	4	5	4	30	5	5	5	5	5	25	3	3	5	5	5	4
1	1	1	1	4	3	2	1	4	3	4	4	4	2	21	4	3	3	4	4	4	3	25	2	4	4	3	4	2	19	4	4	4	2	4	4	4	26	2	4	3	4	4	17	2	4	3	4	4	4
1	1	2	1	1	1	1	2	4	4	4	4	4	4	24	4	4	4	4	4	4	4	28	4	4	4	3	2	3	20	4	4	4	4	5	2	4	27	2	5	3	2	4	16	5	5	5	5	5	5
2	1	4	1	1	4	1	1	5	3	5	5	5	5	28	5	5	5	1	5	5	5	31	5	5	5	1	5	5	26	5	5	5	5	5	5	5	35	4	4	3	4	3	18	4	3	5	4	3	4
2	2	4	1	1	2	5	1	2	2	2	5	5	4	20	4	3	4	4	4	3	3	25	4	2	3	2	3	3	17	3	2	2	2	2	5	3	19	3	5	5	4	5	22	4	5	5	5	5	5
2	1	4	1	2	4	3	1	5	5	5	5	3	4	27	5	3	5	3	5	5	3	29	5	4	5	5	5	5	29	4	5	4	4	4	5	5	31	5	5	5	5	5	25	2	5	5	5	4	3
2	1	4	1	1	2	2	2	4	4	3	1	5	1	18	5	4	5	1	4	4	5	28	5	5	5	5	5	1	26	2	5	5	3	3	3	3	24	3	3	4	2	4	16	3	3	2	1	3	3
2	2	3	1	4	1	2	1	5	4	5	4	5	4	27	5	5	4	5	4	4	4	31	5	3	5	5	4	4	26	5	4	5	4	5	5	5	33	5	5	4	5	5	24	5	5	5	5	4	4
1	1	3	1	4	4	1	1	4	5	4	4	4	4	25	4	4	4	4	4	4	4	28	4	4	4	4	4	4	24	4	4	4	4	4	4	4	28	4	4	4	4	4	20	4	4	4	4	4	4
1	1	4	1	4	1	2	1	4	5	4	5	5	4	27	5	5	5	4	3	3	5	30	3	2	2	1	3	3	14	5	4	3	3	4	5	3	27	3	3	4	5	5	20	3	5	3	4	3	3
2	2	2	1	1	4	1	1	4	4	4	5	5	4	26	4	3	3	3	5	4	4	26	2	2	2	2	4	3	15	4	4	4	4	4	4	4	28	3	4	3	3	4	17	2	4	4	4	4	4
2	3	2	1	1	1	1	2	4	4	5	4	3	3	23	5	5	4	4	5	4	3	30	4	4	5	3	4	5	25	5	4	4	4	5	5	4	31	5	3	5	3	5	21	5	5	4	5	4	5
1	1	2	1	1	1	6	1	4	4	3	4	3	3	21	4	4	4	3	3	3	4	25	3	4	3	3	3	4	20	3	3	3	3	3	4	4	23	4	4	4	4	4	20	3	3	3	2	4	4
1	2	2	1	4	3	2	1	5	5	5	5	5	5	30	5	4	5	3	5	4	5	31	3	3	3	4	5	4	22	4	4	3	4	4	5	5	29	3	3	4	4	5	19	3	5	3	3	3	3
1	1	2	1	1	1	1	1	4	4	4	5	4	4	25	4	5	5	4	5	4	4	31	4	4	4	4	5	5	26	5	5	4	4	4	4	4	30	4	5	4	5	4	22	4	5	4	4	5	4
1	2	3	1	4	3	3	1	3	3	2	5	5	4	22	5	3	2	3	3	2	3	21	3	3	1	1	3	3	14	4	2	2	2	3	4	3	20	2	2	1	2	4	11	4	3	3	3	2	3
1	4	4	1	4	3	1	1	2	5	5	5	5	3	25	5	3	3	2	5	5	3	26	3	4	1	3	5	4	20	5	3	4	2	4	5	5	28	5	5	4	4	5	23	5	5	5	5	5	4
1	1	2	1	4	3	2	1	5	5	5	5	5	5	30	3	2	2	2	5	3	5	22	1	5	1	1	5	3	16	5	5	3	4	4	5	4	30	5	5	3	5	5	23	5	5	5	5	5	5
[truncated: 29 more columns]
